# Supplementary material for: High Selectivity and Reusability of Biomass-Based Adsorbent for Chloramphenicol Removal
Source: Nanomaterials (Basel). 2021 Nov 3;11(11):2950. doi: 10.3390/nano11112950 (PMC8621775; doi:10.3390/nano11112950)
Supplement: Supplementary file 1 [file nanomaterials-11-02950-s001.zip]

Archive with 1 entries (1 files):
- nanomaterials-1435096-supplementary.pdf
